# Supplementary material for: Characterization and Photocatalytic and Antibacterial Properties of Ag- and TiOx-Based (x = 2, 3) Composite Nanomaterials under UV Irradiation
Source: Materials (Basel). 2024 May 7;17(10):2178. doi: 10.3390/ma17102178 (PMC11122886; doi:10.3390/ma17102178)
Supplement: Supplementary file 1 [file materials-17-02178-s001.zip]

Archive with 1 entries (1 files):
- materials-2947918-supplementary.pdf
